# Supplementary material for: Distinct subdivisions of human medial parietal cortex support recollection of people and places
Source: eLife. 2019 Jul 15;8:e47391. doi: 10.7554/eLife.47391 (PMC6667275; doi:10.7554/eLife.47391)
Supplement: Figure 6—figure supplement 2—source data 1. [file elife-47391-fig6-figsupp2-data1.zip]

Archive with 6 entries (3 files):
- Figure6-figure supplement 2-source data 1/
- Figure6-figure supplement 2-source data 1/SILSONETAL_data5.mat
- Figure6-figure supplement 2-source data 1/README.rtf
- __MACOSX/
- __MACOSX/Figure6-figure supplement 2-source data 1/
- __MACOSX/Figure6-figure supplement 2-source data 1/._README.rtf
